# Supplementary material for: Blood and Serum Se and Zn Levels and 10-Year Survival of Patients after a Diagnosis of Kidney Cancer
Source: Biomedicines. 2024 Aug 6;12(8):1775. doi: 10.3390/biomedicines12081775 (PMC11351416; doi:10.3390/biomedicines12081775)
Supplement: Supplementary file 1 [file biomedicines-12-01775-s001.zip]

Archive with 1 entries (1 files):
- biomedicines-3094677-supplementary.pdf
